# Supplementary material for: Predictive Factors and Risk Assessment for Hospitalization in Chest Pain Patients Admitted to the Emergency Department
Source: Diagnostics (Basel). 2024 Dec 5;14(23):2733. doi: 10.3390/diagnostics14232733 (PMC11640250; doi:10.3390/diagnostics14232733)
Supplement: Supplementary file 1 [file diagnostics-14-02733-s001.zip]

Archive with 1 entries (1 files):
- diagnostics-3307740-supplementary.pdf
